# Supplementary material for: PEGylation Prolongs the Half-Life of Equine Anti-SARS-CoV-2 Specific F(ab’)2
Source: Int J Mol Sci. 2023 Feb 8;24(4):3387. doi: 10.3390/ijms24043387 (PMC9963672; doi:10.3390/ijms24043387)
Supplement: Supplementary file 1 [file ijms-24-03387-s001.zip]

Archive with 1 entries (1 files):
- ijms-2119420-supplementary.pdf
